# Supplementary material for: COMPAR-EU Recommendations on Self-Management Interventions in Type 2 Diabetes Mellitus
Source: Healthcare (Basel). 2024 Feb 16;12(4):483. doi: 10.3390/healthcare12040483 (PMC10887949; doi:10.3390/healthcare12040483)
Supplement: Supplementary file 1 [file healthcare-12-00483-s001.zip]

Archive with 1 entries (1 files):
- healthcare-2708802-supplementary.pdf
